# Supplementary material for: Protocol for training MERGE: A federated multi-input neural network for COVID-19 prognosis
Source: STAR Protoc. 2024 Jan 4;5(1):102812. doi: 10.1016/j.xpro.2023.102812 (PMC10801336; doi:10.1016/j.xpro.2023.102812)
Supplement: Data S1. train_testSET.zip contains a dummy dataset of the clinical parameters of the COVID dataset [file mmc1.zip]

Archive with 8 entries (7 files):
- train_testSet/
- __MACOSX/._train_testSet
- train_testSet/testClinData.xls
- __MACOSX/train_testSet/._testClinData.xls
- train_testSet/.DS_Store
- __MACOSX/train_testSet/._.DS_Store
- train_testSet/trainClinData.xls
- __MACOSX/train_testSet/._trainClinData.xls
