# Supplementary material for: Protocol for training MERGE: A federated multi-input neural network for COVID-19 prognosis
Source: STAR Protoc. 2024 Jan 4;5(1):102812. doi: 10.1016/j.xpro.2023.102812 (PMC10801336; doi:10.1016/j.xpro.2023.102812)
Supplement: Data S1. train_testSET.zip contains a dummy dataset of the clinical parameters of the COVID dataset [file mmc1.zip › train_testSet/testClinData.xls]

## Sheet: Sheet1
Row_number	ImageFile	Hospital	Age	Sex	PositivityAtAdmission	Temp_C	DaysFever	Cough	DifficultyInBreathing	WBC	RBC	CRP	Fibrinogen	Glucose	PCT	LDH	INR	D_dimer	Ox_percentage	PaO2	SaO2	PaCO2	pH	CardiovascularDisease	IschemicHeartDisease	AtrialFibrillation	HeartFailure	Ictus	HighBloodPressure	Diabetes	Dementia	BPCO	Cancer	ChronicKidneyDisease	RespiratoryFailure	Obesity	Position	Prognosis	Death
1	1.png	F	71	1	1	36.4	3	0	1	10.6	4.62	8.67		599	0.54	433	2.34	2481			81								1	0	0	0	0	0	0	0		MILD	0
2	2.png	F	35	0	1	36.2	1	0	0	7.9	3.87	10.18		222	1.21	627	2.6	190		78.4	91	33.6	7.39						0	0	0	0	0	0	0	0		MILD	0
3	3.png	F	66	0	1	35.4	3	1	0	7.3	4.23	5.43		360	0.39	283	2.45	360		134.2	80	43.1	7.45						1	0	0	0	0	0	0	0		MILD	0
4	4.png	F	45	1	1	37.1		0	1	11.2	4.92	15.19		234	0.12		1.12	2481			88								1	1	0	0	0	0	0	0		SEVERE	0
5	5.png	F	58	1	1	36.9	1	0	1	9.4	5.71	12.34		512	1.05	510	1.27	939		63.6	79	31.5	7.5						0	0	0	0	0	0	0	0		SEVERE	0
6	6.png	F	61	1	1	36.6	2	0	1	13.1	5.51	8.79		217	0.95	465	1.85	1125				38.6	7.35						1	0	0	0	0	0	0	0		MILD	0
7	7.png	F	68	1	1	38.4	1	0	0	3.2	4.38	6.91		296	1.48	305	1.6	978		52.8			7.48						1	1	0	0	1	0	0	0		MILD	0
8	8.png	F	49	0	1	36.7	2	0	1	5.5	3.75	17.82		398	0.41	518	2.43	35000		98.2	99	36.1	7.43						0	1	0	0	0	0	0	0		SEVERE	0
9	9.png	F	84	1	1	37.9	1	0	0	5.9	5.16	4.42		311	0.34	400	2.54	436		143.6	87	37.8	7.51						1	0	0	0	0	0	0	0		MILD	0
10	10.png	F	77	0	1	38.1	4	1	0	10.4	4.09	1.59		187	0.71	294	2.2	680			98	42.8	7.46						1	0	0	0	0	0	0	0		SEVERE	0
11	11.png	F	59	1	1	36.8	1	0	1	9	4.25	7.81		578	0.84	443	1.28	246		189.4	84	30.4	7.45						0	0	0	0	0	0	0	0		SEVERE	1
12	12.png	F	46	0	1	38.6	1	0	1	13.7	4.76	11.27		482	0.49	398	1.07	749		81.7	82	37	7.4						0	1	1	1	0	0	1	0		SEVERE	1
13	13.png	F	67	1	1	38.2		0	1	14.1	5.68	20.73		170	0.63	625	1.55	566		52.5	95	37.1	7.45						0	0	0	0	0	0	0	0		MILD	0
14	14.png	F	65	0	1	37.3	2	0	0	6.7	4.74	13.46		106	0.44	318	1.19	566			84								1	0	0	0	0	0	0	0		MILD	0
15	15.png	F	78	0	1	38.5	1	0	0	4.9	6.17	18.92		408	0.69		1.47	1663		192.3	94								1	0	0	0	0	0	0	0		SEVERE	0
16	16.png	F	46	1	1	37.2	1	1	1	12.8	5.81	2.84		602	1.39		2.79	729		72.1		31.7	7.47						0	0	0	0	0	0	0	0		MILD	0
17	17.png	F	51	0	1	35.7	4	0	1	12.1	5.03	3.27		123	0.88		2.75	618		98.7	86								0	0	0	0	0	0	0	0		MILD	0
18	18.png	F	78	1	1	36.5	1	0	1	12.5	3.92	5.05		327	0.91	348	2.68	1492											1	0	0	0	0	0	0	0		MILD	0
19	19.png	F	64	0	1	38		0	1	8.3	5.95	14.67		539	1.31	394	1.91	869		174.6	90	43.7	7.53						0	0	0	0	0	0	0	0		SEVERE	0
20	20.png	F	56	0	1	36.3	2	0	1	6.8	4.41	9.25		440	0.33	414	2.28	1076		84.5	95								1	0	0	0	0	0	0	0		SEVERE	0
21	21.png	F	38	0	1	35.9	1	1	1	3.9	4.68	11.91		123	1.22	275	2.84	624		197.8	84								0	0	0	0	1	0	0	0		SEVERE	1
22	22.png	F	58	0	1	38.3	4	1	0	9.6	4.35	4.56		335	1.56	487	2.23	386			94	40.1	4.53						1	0	0	0	0	0	0	1		SEVERE	0
23	23.png	F	56	1	1	37.4		1	1	11.5	3.69	8.02		305	0.26		1.29	1612		65.2									0	0	0	0	0	0	0	0		SEVERE	0
24	24.png	F	51	0	1	38.7		0	0	6.2	3.98	8.15		101	1.59	349	1.74	2367		120.5	97								1	1	0	1	0	0	0	0		SEVERE	1
25	25.png	F	64	0	1	35.5		0	0	4.8	5.32	17.19		175	0.22	380	2.69	2061		53.9	92	42.2	7.37						0	0	0	0	0	0	0	0		SEVERE	1
26	26.png	F	41	1	1	36.1	3	1	1	8.7	3.55	12.78		508	0.25	572	2.36	622		54.6		28.4	7.45						1	0	0	0	0	0	0	0		SEVERE	1
27	27.png	F	75	0	1	36		1	1	8	4.61	20.01		140	1.04	293	2.33	190			89	36.7	7.4						1	0	0	0	0	0	0	0		MILD	0
28	28.png	F	61	1	1	37.8	2	0	1	4.4	4.94	6.46		285	0.55	602	1.72	3380		97.3	86	37.3	7.47						1	0	0	0	0	0	0	0		SEVERE	0
29	29.png	F	76	0	1	37	1	0	1	6	5.79	9.38		459	0.38		1.9	1203		123.8	78								0	0	0	0	0	0	0	0		SEVERE	0
30	30.png	F	52	0	1	37.5	2	0	0	13	5.08	12.14		587	1.12		1.03	851		122.4	91	38.8	7.52						0	0	0	0	0	0	0	0		MILD	0
