# Supplementary material for: Protocol for training MERGE: A federated multi-input neural network for COVID-19 prognosis
Source: STAR Protoc. 2024 Jan 4;5(1):102812. doi: 10.1016/j.xpro.2023.102812 (PMC10801336; doi:10.1016/j.xpro.2023.102812)
Supplement: Data S1. train_testSET.zip contains a dummy dataset of the clinical parameters of the COVID dataset [file mmc1.zip › train_testSet/trainClinData.xls]

## Sheet: Foglio1
Row_number	ImageFile	Hospital	Age	Sex	PositivityAtAdmission	Temp_C	DaysFever	Cough	DifficultyInBreathing	WBC	RBC	CRP	Fibrinogen	Glucose	PCT	LDH	INR	D_dimer	Ox_percentage	PaO2	SaO2	PaCO2	pH	CardiovascularDisease	IschemicHeartDisease	AtrialFibrillation	HeartFailure	Ictus	HighBloodPressure	Diabetes	Dementia	BPCO	Cancer	ChronicKidneyDisease	RespiratoryFailure	Obesity	Position	Prognosis	Death
1	1.png	A	64	1	1	37.2	3	1	0	9.72	4.27	3.99				720	0.99		93	63	92	35	7.48	0	0	0	0	0	0	0	0	0	1	0	0	0	0	SEVERE	0
2	2.png	A	76	0	1	38.5	3	1	0	6.85	5.05	44.1	672	160			1.12	157	91					1		0	0	0	0	0	0	0	0	0		1	0	MILD	0
3	3.png	A	49	1	1	37.9	2	1	0	11.23	4.47	0.75				646	1.14		95	76	96	40	7.29	0	0	0	0	0	1	0	1	0	0	0	0	0	1	MILD	0
4	4.png	A	85	0	1	38.1	3	1	0	8.99	3.73	5.2		89					93	64	93	37	7.47	0	0	0	0	0	0	0	0	0	0	0	0	0	0	SEVERE	0
5	5.png	A	58	0	1	36.8	3	1	0	7.61	4.89	114.9	688	94		636	1.1	448	92	63	94.6	33	7.41	1		0	0	0	1	1	0	0	0	0			0	SEVERE	0
6	6.png	B	72	0	1	37.4	3	1	0	10.17	3.92	147.3	517	123		590	1.32		95	68	97.3	28	7.44	0		0	0	0	1	0	0	0	0	0			1	SEVERE	1
7	7.png	B	47	1	1	36.6	2	1	0	5.89	4.1	21.1		83		598	1.06	210	91		98.1			0		0	0	0	0	0	0	0	0	0			0	MILD	0
8	8.png	B	88	0	1	39.3	2	1	1	4.45	5.15	167	701	182		253	1.54	150	87	49.1	87.2	29	7.44	0		1	1	0	1	0	0	0	0	0			1	SEVERE	0
9	9.png	B	59	1	1	38.9	2	0	1	9.11	4.06	2.53		95		888	1.14		86	92	97.2	26	7.56	1	0	0	0	0	0	0	0	0	0	0	0	0	0	SEVERE	0
10	10.png	B	81	0	1	38.7	2	1	1	4.77	4.18	58.2		151		805	1.14		92	58		32	7.56	0	0	1	0	0	1	0	0	0	0	0	0	0	1	SEVERE	0
11	11.png	C	53	0	0	38.2	2	1	0	3.71	3.86	66.2		218		517	1.31		90					0	0	0	0	0	1	0	0	0	0	0	0	0	0	SEVERE	0
12	12.png	C	45	0	1	38.6	4	1	0	10.64	4.27	42.2		141		309	1.28		96	74.3		29	7.52	1	0	0	0	0	0	1	0	0	0	0	0	0	1	MILD	0
13	13.png	C	67	0	1	38	3	1	0	6.29	3.6	68.1		239			1.14		97	63		36	7.5	1	0	0	0	0	0	0	0	0	0	0	0	0	0	SEVERE	1
14	14.png	C	55	0	1	39	2	1	1	9.84	4.6	14.79				625	4.81		85	51		36	7.51	0	0	0	0	1	1	0	0	0	0	0	0	0	1	SEVERE	1
15	15.png	C	71	0	0	38.8	4	0	0	11.77	4.96	43.4		105	0.03	500	1.2		98	24.5		35	7.44	0	1	0	0	0	0	0	0	0	0	0	0	1	0	MILD	0
16	16.png	D	83	1	1	36.5	1	1	0	5.25	4.34			113		533			94	77		39	7.35	1	0	0	0	0	1	0	0	0	0	0	1	0	1	MILD	0
17	17.png	D	50	0	1	38.4	4	0	0	10.41		4.58	646		0.02		1.05		93	75		32	7.44	0	0	0	0	0	0	0	1	0	0	0	0	0	1	MILD	0
18	18.png	D	69	1	1	37.7	1	0	1	7.93	5.08	11.74		136		367	8		61	34	91	36	7.39	1	0	0	0	0	0	0	0	0	0	0	0		1	SEVERE	1
19	19.png	D	87	0	1	37.3	2	0	0	5.48	4.33	2.18	476	180	3.5	667	1.1		92	64		28	7.5	1	0	0	0	0	1	0	0	0	0	0	0		1	SEVERE	1
20	20.png	D	60	0	1	36.7	3	0	0	6.16	5.17	37.1	977			938	1.24		91	54		33.2	7.47	0	1	0	0	0	0	0	0	0	0	0	0		1	SEVERE	1
21	21.png	E	44	0	1	38.3	2	0	1	8.27	4.23	38.8	365	89	0.47		1.1	653		49.7	86	41.8	7.48	0	0	0	0	0	0	0	0	0	0	0	0	0	1	SEVERE	0
22	22.png	E	91	0		39.1	1	0	0		4.58		284	210	0.12	575	1.2		85	52.6		33	7.5	1	1	0	0	1	1	1	0	0	0	0	0	1	1	SEVERE	1
23	23.png	E	52	0		39.7	2	1	0	5.54	4.71	118.4	813	90	0.27	289	1.3			64.4	93.9	31.2	7.48	1	0	0	0	0	0	0	0	0	0	0	0	0	1	SEVERE	0
24	24.png	E	78	0	1	37.8	3	1	0	4.93	4.56	59.6	542	97	0.13	749	1.1	558		68.3	96	33.1	7.47	0	1	0	0	0	1	0	0	1	0	0	0	0	1	MILD	0
25	25.png	E	73	0	1	37.1	3	1	0	12.44	4.24	42	539	123		627	1.1			69.2	92			0	0	0	0	0	0	0	0	0	0	0	0	0	1	MILD	0
26	26.png	F	84	0	1	39.5		0	0	11.99	3.98	19			0.21		1.08	619		63.7	95	29.4	7.44	0	0	0	0	0	0	0	0	0	0	0	0	0	1	MILD	0
27	27.png	F	65	1	1	39.4		0	0	3.93	4.82			208		227					95			0	0	0	0	0	0	0	1	0	0	0	0	0	1	MILD	0
28	28.png	F	56	0	1	36.9		1	1	6.58	4.79	4.88		98		839	1.13	505						0	0	0	0	0	1	1	0	0	0	1	0	0	1	SEVERE	0
29	29.png	F	90	1	1	39.6		0	0	8.88	5.45	4.75		128	0.23		0.95	1953			87			0	0	1	0	0	1	0	0	0	0	1	0	0	1	SEVERE	0
30	30.png	F	66	1	1	39.2		1	1	11.65	3.84	73.4		156	0.03	724	1.13	325						0	0	0	0	0	0	0	0	0	0	0	0	0	1	SEVERE	0
